# Supplementary material for: Helping someone with problem drug use: a delphi consensus study of consumers, carers, and clinicians
Source: BMC Psychiatry. 2011 Jan 5;11:3. doi: 10.1186/1471-244X-11-3 (PMC3022807; doi:10.1186/1471-244X-11-3)
Supplement: Additional file 1 — Items that received 80% consensus across the consumer, carer and clinician panels. [file 1471-244X-11-3-S1.XLS]

## Sheet: Endorsed items
Understanding problem drug use
The first aider should not assume that any drug use means the person has a drug use problem (e.g. being addicted).
The first aider should be aware that problem drug use is not just a matter of how much drug the person is using but how their use affects their life and the lives of those around them.
The first aider should be aware of the short- and long- term consequences of problem drug use.
The first aider should be aware that there are a wide range of reasons why people use drugs.
The first aider should be aware that the person may not be clear about why they use drugs.
The first aider should be aware that changing problem drug use is a process that takes time.
The first aider should be aware that they cannot make the person change their drug using behaviour.
The first aider should be aware that there are some ways of using drugs that are less harmful than other ways.
The first aider should be aware that there are effective interventions for problem drug use.
The first aider should be aware of the range of treatment options and support services available such as education, counselling, therapy, rehabilitation and self-help groups.
The first aider should be aware that stigma and discrimination often associated with problem drug use can be a barrier to help-seeking.
The first aider should be aware that while abstinence may be a suitable treatment aim for some people, many programs recognise that for others this may not be possible or realistic.
The first aider should be aware that mental health problems can be caused or exacerbated by drug use.
When to disclose problem drug use
The first aider should ONLY disclose the person's problem drug use to a pofessional if the person is at risk of harming others.
Approaching the person: Getting prepared
The first aider should be aware that they can speak with a health professional who specialises in problem drug use to determine how best to approach the person about their concerns.
The first aider should be aware that they can consult with others who have dealt with problem drug use about effective ways to help the person.
The first aider should be aware that the person may react negatively when approached about their problem drug use.
The first aider should reflect on the person’s situation, organise their own thoughts and decide what they want to say to the person.
The first aider should have a drug and alcohol helpline number with them so the person can call for confidential help or for more information.
The first aider should be aware that if they maintain a good relationship with the person they may be able to have a beneficial effect on the person’s problem drug use.
The first aider should be aware that it may not be easy talking to the person as they may not consider their drug use a problem.
The first aider should be aware that the person may not want to reduce or stop their drug use.
The first aider should be aware that if the person is not ready to change their drug use, negative approaches such as lecturing the person or making them feel guilty are unlikely to promote change.
Approaching the person: General principles for talking to the person
The first aider should stay calm and reasonable.
The first aider should not talk to the person in a confrontational way (e.g., not blaming, arguing or yelling).
The first aider should be assertive but not aggressive.
The first aider should express their concerns in a non-judgmental way.
The first aider should talk to the person in a supportive manner.
The first aider should focus the conversation on the person’s behaviour rather than their character.
The first aider should use “I” statements instead of “you” statements, e.g., “I feel worried/angry/frustrated when you…” instead of “You make me feel…”
The first aider should not label or call the person an ‘addict’.
The first aider should stick to the point (i.e. focus on the person’s drug use) and not get drawn into arguments about other issues.
When the person has finished talking, the first aider should repeat back what they have heard and allow the person to clarify any misunderstandings.
The first aider should not expect a dramatic shift in the person’s drug use right away; this conversation may be the first time they have thought of their drug use as a problem.
The first aider should not criticise the person’s drug taking behaviour.
The first aider should ask the person about their drug use rather than make assumptions.
Approaching the person: When to talk and what to say
The first aider should try to organise a time to talk when there will be no interruptions or distractions.
The first aider should try to talk with the person in a quiet, private environment.
The first aider should try to talk to the person when both are in a calm frame of mind.
The first aider should tell the person they will listen without judging them.
The first aider should ask the person if they would like some information about problem drug use.
If the person would like some information about the risks associated with problem drug use, the first aider should offer to give them some.
The first aider should encourage the person to call emergency services if they have an adverse reaction while using.
The first aider should try to find out whether the person wants help to change their behaviour.
The first aider should express an offer of help and discuss with the person what the first aider is willing and able to do.
The first aider should let the person know that they are available to talk in the future.
The first aider should ask the person if they are aware of the risks associated with problem drug use.
The first aider should talk to the person about their problem drug use by asking about areas of their life it may be affecting, for example, their mood, work performance and relationships.
Information and support for the person who wants to stop using drugs
If the person wants to stop or reduce their drug use, the first aider should inform the person of the range of supports a problem drug user may turn to (e.g. self-help resources, support groups, family members) and allow the person to decide which would be most appropriate or useful for them.
If the person wants to stop or reduce their drug use, the first aider should encourage the person to talk to someone they trust, for example, a friend, family member or community support worker.
Professional help: Encouraging the person to seek professional help
The first aider should encourage the person to consult with a health professional (e.g. a doctor) if they are using or planning to use drugs while pregnant or breastfeeding.
The first aider should be aware that it is common for people with problem drug use to resist seeking professional help initially.
The first aider should be prepared for the person to respond negatively when professional help is suggested.
The first aider should be aware that the person may find it difficult to accept professional help.
The first aider should reassure the person that professional help is confidential.
The first aider should provide the person with a range of options they can pursue if they want professional help with their problem drug use.
Professional help: What to do if the person is willing to seek professional help
If the person is willing to seek professional help, the first aider should let the person know where they can find information about local options.
If the person is willing to seek professional help, the first aider should give the person information about local options.
The first aider should encourage the person to find a health professional who they feel comfortable talking to.
If the person is willing to seek professional help, the first aider should encourage the person to make an appointment.
Professional help: What if the person is unwilling to seek professional help
If the person is unwilling to seek professional help, the first aider should be aware that pressuring the person to seek professional help may be counter-productive.
If the person is unwilling to seek professional help, the first aider should not use negative approaches to get the person to seek professional help such as threats, accusations, nagging or ridiculing.
If the person is unwilling to seek professional help, the first aider should set boundaries around what behaviour they are willing and unwilling to accept from the person.
The first aider should be aware that it is ultimately the person’s decision to get professional help.
If the person is unwilling to seek professional help, the first aider should be prepared to talk to the person again in the future.
If the person is unwilling to seek professional help, the first aider should be patient and remain optimistic because opportunities will present themselves to suggest professional help again.
What to do if the person is unwilling to change their drug use
If the person is unwilling to change their problem drug use…
The first aider should not try to control the person by bribing, nagging, threatening or crying.
The first aider should not take on the person’s responsibilities.
the first aider should not deny the person basic needs.
the first aider should not cover up or make excuses for the person.
the first aider should not use drugs with the person.
The first aider should not feel guilty or responsible for the person’s decision to keeping using drugs.
Understanding drug-affected states
The first aider should be able to recognise the effects of drug use.
The first aider should be aware that drug use can lead to a medical emergency.
The first aider should be aware that illicit drugs can have unpredictable effects as they are not manufactured in a controlled way.
The first aider should be aware that the effects of drugs vary from person to person.
The first aider should be aware that it is often difficult to differentiate between the effects of different drugs on behaviour.
The first aider should be aware that drugs can have adverse effects on the person’s judgement and decision-making.
Interacting with, and responding to, the drug-affected person
The first aider should stay calm and not speak in an angry manner.
The first aider should talk with the affected person in a respectful manner.
The first aider should talk with the affected person using simple, clear language.
Because the drug-affected person may find it difficult to comprehend what is said, the first aider should be prepared to repeat simple requests and instructions.
The first aider should encourage the affected person to tell someone if they start to feel unwell or uneasy.
The first aider should encourage the affected person to call emergency services if they have an adverse reaction.
Maintaining the drug-affected person’s safety
The first aider should assess the situation for potential dangers and try to ensure that the affected person, themselves and others are safe.
The first aider should tell the affected person that it is dangerous to drive even though they may feel alert.
The first aider should attempt to dissuade the affected person from engaging in dangerous behaviours.
The first aider should discourage the affected person from driving a vehicle or operating machinery.
The first aider should not stay with the person if the first aider’s own safety is at risk.
The first aider should seek medical help, if required, even though there may be legal implications for the person.
Adverse psychological reactions
The first aider should be able to recognise adverse psychological reactions to drugs.
The first aider should be aware it can be difficult to differentiate between the symptoms of mental illness and drug-affected behaviour.
Anxiety and panic
The first aider should know how to help the affected person if they are experiencing a panic attack.
If the affected person is anxious and panicky, the first aider should take them to a quiet environment away from crowds, loud noise and bright lights.
The first aider should monitor the person in case their psychological state deteriorates.
Psychosis
The first aider should know how to help the affected person if they are experiencing psychosis or psychotic symptoms.
The first aider should be aware that psychotic symptoms could be drug-related.
The first aider should encourage the person to seek professional help, whether the psychosis is drug-related or not.
If medical help is sought, the first aider should tell the medical staff that the person has been using drugs.
Suicidal thoughts or behaviours
The first aider should know how to help the affected person if they are experiencing suicidal thoughts or behaviours.
Adverse physical reactions
The first aider should be able to recognise adverse physical reactions to drugs.
Over-hydration
The first aider should be aware that drinking too much fluid while on ecstasy may lead to a coma or death.
The first aider should know how to help the person if they are showing symptoms of over-hydration.
Over-heating and dehydration
The first aider should be aware that prolonged, vigorous dancing in hot, humid venues while on ecstasy can cause the person’s body temperature to rise to dangerous levels.
The first aider should be able to recognise the symptoms of overheating and dehydration.
The first aider should know how to help the person if they are showing signs of over-heating and dehydration.
If the person is showing symptoms of overheating or dehydration, the first aider should seek help medical help immediately.
The first aider should try to keep the person calm.
The first aider should know strategies to help the person reduce their body temperature if they have overheated or dehydrated.
The first aider should reduce the person's body temperature gradually so it does not induce shock. (Shock is life threatening condition brought on by a sudden drop in blood flow throughout the body.)
Strategies to reduce the person's body temperature:
The first aider should encourage the person to sip non-alcoholic fluids like water and soft drinks.
The first aider should discourage the person from drinking alcohol as it will further dehydrate them.
The first aider should prevent the person from drinking too much water at once.
The first aider should encourage the person to rest somewhere quiet and cool.
The first aider should encourage the person to stop dancing.
The first aider should encourage the person to loosen restrictive clothing or remove any extra clothing.
Rapid deterioration of consciousness or loss of consciousness
The first aider should know how to help the person if they are showing symptoms of rapid deterioration of consciousness or loss of consciousness.
The first aider should know how to administer resuscitation.
The first aider should call an ambulance if the person is showing signs of rapid deterioration of consciousness.
The first aider should call an ambulance if the person is unconscious.
The first aider should describe the person's symptoms to the emergency services telephone operator, e.g., ‘my friend has taken a drug, has collapsed and is unconscious’.
The first aider should describe the person's symptoms and the fact that the person has been using drugs to the emergency services telephone operator.
The first aider should follow the directive of the emergency services telephone operator.
The first aider should have the address ready to give to the emergency services telephone operator.
The first aider should stay with the person until the ambulance arrives.
If the person is slipping in and out of consciousness, the first aider should put the person in the recovery position (ensuring they do not roll onto their back), check that their airway is clear, that they have a pulse and that they are breathing.
If the person requires resuscitation but the first aider does not know how, they should enlist the help of someone in the vicinity who knows or follow the directions of an emergency services telephone operator.
The first aider should keep the person warm without allowing them to overheat.
The first aider should not inject any substance into the person including salt solution or amphetamine.
The first aider should try to get as much detailed information as possible from the person or their friends about what drugs they have taken.
The first aider should visually scan for any possible clues about what drugs the person has used.
Agitation or aggression: What to do
The first aider should assess the risks to themselves, the person and others.
The first aider should prioritise their own safety to ensure that they can continue to be an effective helper.
If the first aider is feeling unsafe, they should seek help from others.
The first aider should know how to de-escalate the situation.
The first aider should talk to the person in a calm, non-confrontational manner.
The first aider should speak slowly and confidently.
The first aider should try not to provoke the person.
The first aider should try to provide the person with a quiet environment away from noise and other distractions.
If inside, the first aider should try to keep the exits clear so that the person does not feel penned in and the first aider and others can get away easily if needed.
